# Supplementary material for: A Possibility to Use Selected Crop Post-Extraction Wastes to Improve the Composition of Cultivated Mushroom Pleurotus citrinopileatus
Source: J Fungi (Basel). 2021 Oct 22;7(11):894. doi: 10.3390/jof7110894 (PMC8625471; doi:10.3390/jof7110894)
Supplement: Supplementary file 1 [file jof-07-00894-s001.zip]

Archive with 1 entries (1 files):
- jof-1388301-supplementary.pdf
